# Supplementary material for: Texture-Modified Diets, Nutritional Status and Mealtime Satisfaction: A Systematic Review
Source: Healthcare (Basel). 2021 May 24;9(6):624. doi: 10.3390/healthcare9060624 (PMC8225071; doi:10.3390/healthcare9060624)
Supplement: Supplementary file 1 [file healthcare-09-00624-s001.zip]

Archive with 2 entries (2 files):
- Supplementary data S1 Search strategy.pdf
- Supplementary data S2 PRISMA FLOW CHART.pdf
